# Supplementary material for: Development of a cloud-based Bioinformatics Training Platform
Source: Brief Bioinform. 2016 Apr 15;18(3):537–44. doi: 10.1093/bib/bbw032 (PMC5429016; doi:10.1093/bib/bbw032)
Supplement: Supplementary Data [file bbw032_supp.zip]

Archive with 6 entries (6 files):
- Table-9.doc
- Development of a Cloud-based Bioinformatics Training Platform (Supplementary).doc
- Table-5.doc
- Table-6.doc
- Table-7.doc
- Table-8.doc
